# Supplementary material for: Establishment and Characterization of a New Human Intrahepatic Cholangiocarcinoma Cell Line LIV27
Source: Cancers (Basel). 2022 Oct 17;14(20):5080. doi: 10.3390/cancers14205080 (PMC9600735; doi:10.3390/cancers14205080)
Supplement: Supplementary file 1 [file cancers-14-05080-s001.zip]

Archive with 1 entries (1 files):
- cancers-1950073-supplementary.pdf
